# Supplementary material for: Ascophyllum nodosum Based Extracts Counteract Salinity Stress in Tomato by Remodeling Leaf Nitrogen Metabolism
Source: Plants (Basel). 2021 May 21;10(6):1044. doi: 10.3390/plants10061044 (PMC8224312; doi:10.3390/plants10061044)
Supplement: Supplementary file 1 [file plants-10-01044-s001.zip]

Archive with 1 entries (1 files):
- plants-1226829-supplementary.pdf
